# Supplementary material for: A paediatric patient with PRAKG2 cardiomyopathy: Look at the red flags
Source: Eur Heart J Case Rep. 2025 Jun 24;9(7):ytaf302. doi: 10.1093/ehjcr/ytaf302 (PMC12244331; doi:10.1093/ehjcr/ytaf302)
Supplement: ytaf302_Supplementary_Data [file ytaf302_supplementary_data.zip]

Archive with 6 entries (6 files):
- A.mp4
- B.mp4
- C.mp4
- Image1.tiff
- SupFigure.tiff
- SUPPLEMENTARY MATERIAL.docx
